# Supplementary material for: One Step Forward with Dry Surface Biofilm (DSB) of Staphylococcus aureus: TMT-Based Quantitative Proteomic Analysis Reveals Proteomic Shifts between DSB and Hydrated Biofilm
Source: Int J Mol Sci. 2022 Oct 13;23(20):12238. doi: 10.3390/ijms232012238 (PMC9602640; doi:10.3390/ijms232012238)
Supplement: Supplementary file 1 [file ijms-23-12238-s001.zip]

Archive with 1 entries (1 files):
- ijms-1843530-supplementary.pdf
